# Supplementary material for: Pathogenic Bacterial Detection Using Vertical-Capacitance Sensor Array Immobilized with the Antimicrobial Peptide Melittin
Source: Sensors (Basel). 2024 Dec 24;25(1):12. doi: 10.3390/s25010012 (PMC11722802; doi:10.3390/s25010012)
Supplement: Supplementary file 1 [file sensors-25-00012-s001.zip]

Archive with 1 entries (1 files):
- sensors-3297701-supplementary.pdf
